# Supplementary material for: Conjugates of Ciprofloxacin and Levofloxacin with Cell-Penetrating Peptide Exhibit Antifungal Activity and Mammalian Cytotoxicity
Source: Int J Mol Sci. 2020 Jun 30;21(13):4696. doi: 10.3390/ijms21134696 (PMC7369900; doi:10.3390/ijms21134696)
Supplement: Supplementary file 1 [file ijms-21-04696-s001.zip]

Archive with 5 entries (5 files):
- Video S1.mp4
- Video S2.mp4
- Video S3.mp4
- Video S4.mp4
- Supplementary_Materials-Rev.docx
